# Supplementary material for: Phospholipids that Plug the Pores of Cholesteryl Ester Transfer Protein Control Its Triglyceride Transfer
Source: Comput Struct Biotechnol J. 2026 Jun 1;35(1):0122. doi: 10.34133/csbj.0122 (PMC13223356; doi:10.34133/csbj.0122)
Supplement: Supplementary 1 — Supplementary Methods Figs. S1 to S7 Tables S1 to S7 Movies S1 to S3 [file csbj.0122.f1.zip]

Archive with 4 entries (4 files):
- Revision_Supplemental_Info_CSBJ_Rev1.docx
- SVideo1_Movement_of_TG-CETP_withDOPC.mp4
- SVideo2_failed_simulations_in_the_absence_of_PL_plugs.mp4
- SVideo3_powerstroke_hydrophobic_planes.mp4
